# Supplementary material for: Case Report: Rapid Desensitization to Ocrelizumab for Multiple Sclerosis Is Effective and Safe
Source: Front Immunol. 2022 Feb 9;13:840238. doi: 10.3389/fimmu.2022.840238 (PMC8865367; doi:10.3389/fimmu.2022.840238)
Supplement: Supplementary file 1 [file Table_1.xlsx]

## Sheet: Planilha1
					Total mg per bag	Amount of bag infused (ml)
Solution 1	250	ml of	0.024	mg/ml	6	9.25
Solution 2	250	ml of	0.24	mg/ml	60	18.75
Solution 3	500	ml of	1.19	mg/ml	595.278	500
Step	Solution	Rate (ml/hr)	Time (min)	Volume infused per step (ml)	Dose administered with this step (mg)	Cumulative dose (mg)	Fold increase per step
1	1	2.0	15	0.50	0.012	0.012	-
2	1	5.0	15	1.25	0.03	0.042	2.5
3	1	10.0	15	2.50	0.06	0.102	2
4	1	20.0	15	5.00	0.12	0.222	2
5	2	5.0	15	1.25	0.3	0.522	2.5
6	2	10.0	15	2.50	0.6	1.122	2
7	2	20.0	15	5.00	1.2	2.322	2
8	2	40.0	15	10.00	2.4	4.722	2
9	3	20.0	15	5.00	5.95278	10.6748	2.48032
10	3	40.0	15	10.00	11.9056	22.5803	2
11	3	80.0	15	20.00	23.8111	46.3915	2
12	3	160.0	174375	465.00	553.609	600	2
		Total time (minutes) =339.375=5.66 hours
